# Supplementary material for: Capture Hi-C reveals novel candidate genes and complex long-range interactions with related autoimmune risk loci
Source: Nat Commun. 2015 Nov 30;6:10069. doi: 10.1038/ncomms10069 (PMC4674669; doi:10.1038/ncomms10069)
Supplement: Supplementary Data 1 — GM12878 Region Capture Interactions Validated at >50 Observed/Expected in Rao et al. [file ncomms10069-s2.xlsx]

## Sheet: Supplementary Data 1
Supplementary Data 1 GM12878 Region Capture Interactions Validated at >50 Observed/Expected in Rao et al.
Bait			Other End			O/E
Chromosome	Start	End	Chromosome	Start	End
chr6	20708064	20710921	chr6	24400166	24407504	50.04
chr6	14086223	14088565	chr6	15666759	15669302	50.14
chr14	98482155	98484716	chr14	99689408	99705814	50.42
chr9	4287336	4292607	chr9	2851944	2863748	50.46
chr5	96236807	96240030	chr5	100230861	100234441	50.55
chr6	14086223	14088565	chr6	16236735	16239609	50.6
chr6	14088567	14088835	chr6	16236735	16239609	50.6
chr1	198761738	198771639	chr1	200321321	200322663	50.64
chr5	96348284	96349872	chr5	98230032	98245888	50.7
chr5	96251287	96256877	chr5	100191726	100192529	50.71
chr6	26022604	26024396	chr6	27789803	27790514	50.74
chr5	96279443	96284301	chr5	98216453	98230030	50.8
chr14	98484718	98486217	chr14	99713164	99714979	50.85
chr14	61955434	61956086	chr14	64192900	64208518	50.99
chr5	96334839	96340771	chr5	98214626	98216451	51.03
chr14	61969527	61980197	chr14	64321366	64327245	51.16
chr6	26022604	26024396	chr6	27829817	27834320	51.18
chr5	96355712	96359677	chr5	98190392	98191573	51.18
chr5	96355712	96359677	chr5	98191575	98192888	51.18
chr5	96302483	96309030	chr5	98192890	98193552	51.25
chr14	61969527	61980197	chr14	64237176	64241627	51.28
chr1	172688984	172695534	chr1	174158091	174159938	51.41
chr1	172688984	172695534	chr1	174159940	174176204	51.41
chr6	106700771	106704142	chr6	105880809	105887979	51.76
chr13	40340959	40344633	chr13	41250677	41254323	51.89
chr6	135746805	135751475	chr6	134278982	134279461	51.94
chr6	20624988	20626514	chr6	24266573	24270270	51.95
chr7	28222552	28227495	chr7	25353944	25358403	51.98
chr5	96286189	96288778	chr5	98258844	98266385	52.01
chr5	96286189	96288778	chr5	98311224	98316302	52.02
chr6	20626516	20633119	chr6	24257955	24260834	52.03
chr10	129065825	129069529	chr10	132615780	132618176	52.09
chr1	172746401	172748138	chr1	173797569	173798481	52.22
chr1	172688984	172695534	chr1	174050145	174062103	52.23
chr5	96355712	96359677	chr5	98209729	98214624	52.39
chr5	96355712	96359677	chr5	98214626	98216451	52.39
chr9	109914216	109920386	chr9	108606507	108612523	52.43
chr5	96240032	96246636	chr5	98258844	98266385	52.62
chr5	96162136	96165675	chr5	98319036	98324754	52.69
chr5	96325448	96328782	chr5	98193554	98206019	52.69
chr6	126665530	126673095	chr6	122787052	122795429	52.79
chr6	106552969	106560171	chr6	109195427	109203731	52.85
chr7	28209244	28214269	chr7	25592384	25601688	52.88
chr9	109914216	109920386	chr9	108622690	108626845	52.9
chr10	129065825	129069529	chr10	132283794	132285858	53.13
chr5	96286189	96288778	chr5	100224229	100225961	53.16
chr6	14120118	14130504	chr6	15621896	15624448	53.48
chr10	8075356	8080316	chr10	11111965	11115200	53.48
chr1	172688984	172695534	chr1	174135817	174141976	53.61
chr6	20647576	20649167	chr6	24389644	24393305	53.66
chr6	20708064	20710921	chr6	24230910	24234398	53.72
chr1	2735147	2735719	chr1	4634613	4642267	53.78
chr1	172688984	172695534	chr1	173745551	173749600	53.85
chr6	135745148	135745920	chr6	134445675	134463969	54
chr6	14120118	14130504	chr6	15553592	15559743	54.12
chr1	172688984	172695534	chr1	173822126	173825267	54.26
chr17	38798291	38801393	chr17	39813415	39825739	54.36
chr5	102596456	102597708	chr5	106864592	106869664	54.36
chr5	96318095	96321793	chr5	98193554	98206019	54.51
chr6	26063775	26064492	chr6	27821135	27826102	54.52
chr6	20622785	20624986	chr6	24292520	24295248	54.67
chr6	106666738	106671258	chr6	105873875	105877773	54.68
chr1	172681089	172683222	chr1	174728837	174739802	54.71
chr7	28166715	28168241	chr7	25840616	25848923	54.77
chr10	129065825	129069529	chr10	133005886	133006470	54.84
chr6	20693981	20705634	chr6	21594410	21598170	54.84
chr6	90919267	90920257	chr6	87725319	87727030	54.89
chr6	14104209	14110765	chr6	15621896	15624448	55.05
chr10	129065825	129069529	chr10	132346770	132348030	55.12
chr17	38832830	38834096	chr17	39810459	39813413	55.13
chr1	172705545	172711541	chr1	174686682	174687216	55.16
chr5	96351797	96352320	chr5	98209729	98214624	55.29
chr7	28194579	28197381	chr7	24201392	24207494	55.4
chr6	137959709	137963083	chr6	137409020	137413791	55.43
chr6	14120118	14130504	chr6	15506947	15507881	55.44
chr6	26063775	26064492	chr6	27845141	27849444	55.57
chr10	129065825	129069529	chr10	132285860	132295399	55.58
chr10	63814188	63819507	chr10	67626842	67634171	55.6
chr5	96334839	96340771	chr5	98166727	98172291	55.62
chr5	96349874	96351375	chr5	98245890	98253172	55.85
chr6	106666738	106671258	chr6	105880809	105887979	56.11
chr3	27783288	27791107	chr3	30243917	30246529	56.15
chr10	129065825	129069529	chr10	132266541	132271134	56.28
chr10	129065825	129069529	chr10	132121821	132133395	56.4
chr1	172678268	172681087	chr1	174800644	174802881	56.55
chr1	172722182	172725006	chr1	174717149	174727252	56.55
chr7	28205982	28209242	chr7	25572440	25575534	56.6
chr6	14120118	14130504	chr6	15618126	15621031	56.8
chr10	129065825	129069529	chr10	132736315	132747453	56.84
chr6	20626516	20633119	chr6	24324248	24324301	56.89
chr1	172688984	172695534	chr1	174859298	174863711	57.01
chr10	129065825	129069529	chr10	132656888	132661952	57.39
chr9	109914216	109920386	chr9	108603113	108604632	57.47
chr9	109914216	109920386	chr9	108604634	108606505	57.47
chr10	129065825	129069529	chr10	132667377	132673419	57.78
chr1	172688984	172695534	chr1	174691899	174692777	57.83
chr1	172688984	172695534	chr1	174692779	174696173	57.83
chr5	96325448	96328782	chr5	98181001	98187240	57.96
chr10	129065825	129069529	chr10	133112112	133117266	58.15
chr6	20596751	20598523	chr6	22892533	22895016	58.18
chr10	129065825	129069529	chr10	133098305	133099218	58.5
chr10	129065825	129069529	chr10	132391495	132392750	58.52
chr5	96349874	96351375	chr5	98258844	98266385	58.6
chr9	4292609	4297227	chr9	2871630	2876198	58.68
chr6	20624988	20626514	chr6	24202501	24206285	58.99
chr1	197483806	197485163	chr1	198427489	198432140	59.32
chr1	197479632	197481046	chr1	199444168	199449446	59.35
chr14	98482155	98484716	chr14	99681995	99688555	59.38
chr6	20693981	20705634	chr6	24400166	24407504	59.48
chr5	96340773	96348282	chr5	98192890	98193552	59.55
chr5	96348284	96349872	chr5	98192890	98193552	59.55
chr1	172678268	172681087	chr1	174696631	174701466	59.6
chr10	129065825	129069529	chr10	133138804	133141436	59.62
chr10	129065825	129069529	chr10	133141438	133141794	59.62
chr6	20624988	20626514	chr6	24222923	24228283	59.81
chr7	28209244	28214269	chr7	25700028	25701812	59.83
chr6	135746220	135746803	chr6	134474691	134483057	60.5
chr6	135746805	135751475	chr6	134474691	134483057	60.5
chr1	198613775	198625695	chr1	200847011	200860398	60.7
chr1	197474232	197477514	chr1	198437124	198442797	60.7
chr6	20693981	20705634	chr6	24256698	24257953	60.8
chr5	96374153	96376484	chr5	98216453	98230030	61
chr7	28168243	28170166	chr7	25667567	25672539	61.2
chr6	20624988	20626514	chr6	24637554	24643868	61.61
chr7	92236557	92240817	chr7	92850684	92857831	61.62
chr6	135776378	135790286	chr6	134474691	134483057	61.91
chr10	129065825	129069529	chr10	132133397	132144537	61.94
chr6	135739600	135745146	chr6	134474691	134483057	61.98
chr6	135745148	135745920	chr6	134474691	134483057	61.98
chr6	135745148	135745920	chr6	134483059	134485694	61.98
chr6	135745922	135746218	chr6	134483059	134485694	61.98
chr14	61969527	61980197	chr14	59670437	59674213	62.22
chr10	129065825	129069529	chr10	132644297	132645395	62.24
chr5	96220044	96221638	chr5	98266387	98272223	62.25
chr6	135772670	135774873	chr6	136543921	136560618	62.33
chr6	20624988	20626514	chr6	24177336	24182137	62.44
chr1	198613775	198625695	chr1	200991323	200993279	62.55
chr18	51784663	51792323	chr18	54299960	54304035	62.57
chr14	61969527	61980197	chr14	64172532	64177278	62.91
chr6	20626516	20633119	chr6	24431286	24444596	62.94
chr1	198613775	198625695	chr1	197153427	197157626	63.35
chr1	172688984	172695534	chr1	174047612	174050143	63.45
chr1	2526254	2529953	chr1	6042967	6043607	63.72
chr1	2526254	2529953	chr1	6043908	6049647	63.72
chr5	102661461	102671691	chr5	98295728	98300734	63.88
chr9	109914216	109920386	chr9	108648717	108654508	63.88
chr5	96348284	96349872	chr5	98216453	98230030	63.97
chr6	135746805	135751475	chr6	134483059	134485694	64.03
chr6	14104209	14110765	chr6	16474890	16476618	64.09
chr5	96318095	96321793	chr5	98181001	98187240	64.47
chr6	14088567	14088835	chr6	11367524	11373776	64.51
chr10	129065825	129069529	chr10	132058211	132065482	64.65
chr1	198761738	198771639	chr1	199430588	199433776	64.67
chr10	129065825	129069529	chr10	132147056	132152808	64.69
chr10	129065825	129069529	chr10	132157320	132160514	64.75
chr5	96348284	96349872	chr5	98206021	98209250	64.84
chr5	96236807	96240030	chr5	98372254	98374096	65.04
chr5	96220044	96221638	chr5	100230861	100234441	65.66
chr10	129065825	129069529	chr10	132492589	132497761	65.82
chr1	172688984	172695534	chr1	174717149	174727252	65.98
chr6	135745148	135745920	chr6	134491285	134501079	66.32
chr6	14095736	14097667	chr6	16441409	16447982	66.52
chr6	20624988	20626514	chr6	24431286	24444596	66.96
chr10	8080318	8081017	chr10	11059150	11075001	67
chr5	96355712	96359677	chr5	98216453	98230030	67.07
chr9	109914216	109920386	chr9	108670791	108674238	67.3
chr9	109914216	109920386	chr9	108674240	108674519	67.3
chr9	109914216	109920386	chr9	108674521	108675105	67.3
chr10	6095415	6099001	chr10	3871741	3878917	67.4
chr1	198613775	198625695	chr1	200874412	200879120	67.42
chr10	129056667	129065823	chr10	132874658	132876611	67.81
chr10	129065825	129069529	chr10	132459162	132478082	68.37
chr1	172688984	172695534	chr1	175101114	175112454	68.41
chr10	8075356	8080316	chr10	11374641	11378501	68.44
chr10	129065825	129069529	chr10	132181475	132183658	68.49
chr1	2526254	2529953	chr1	5999901	6000603	68.85
chr3	27758407	27762061	chr3	28367858	28377438	69.77
chr14	68727485	68730032	chr14	69255091	69257981	69.81
chr6	106642826	106646007	chr6	105922346	105935249	69.92
chr5	96321795	96322472	chr5	98193554	98206019	70.12
chr5	96322635	96325446	chr5	98193554	98206019	70.12
chr1	198650792	198658076	chr1	198057549	198058034	70.53
chr6	26064494	26066168	chr6	27792448	27801291	70.6
chr14	68745970	68753462	chr14	69276283	69280293	70.61
chr14	68745970	68753462	chr14	69280295	69288644	70.61
chr14	68730034	68731477	chr14	69276283	69280293	70.65
chr14	68730034	68731477	chr14	69280295	69288644	70.65
chr14	68731479	68734583	chr14	69276283	69280293	70.65
chr14	68731479	68734583	chr14	69280295	69288644	70.65
chr10	129065825	129069529	chr10	132601084	132608050	70.84
chr6	20693981	20705634	chr6	24407506	24409291	70.91
chr1	206951215	206961333	chr1	203243456	203250035	70.97
chr1	206951215	206961333	chr1	203250423	203260472	70.97
chr5	96349874	96351375	chr5	98216453	98230030	71.56
chr10	129065825	129069529	chr10	132623018	132624108	71.94
chr1	172688984	172695534	chr1	174757599	174760768	71.98
chr10	129065825	129069529	chr10	132632567	132639088	72.18
chr1	172683835	172688982	chr1	174267580	174271238	72.28
chr6	20693981	20705634	chr6	24743557	24744908	72.56
chr10	129065825	129069529	chr10	132366569	132368463	72.96
chr5	96236807	96240030	chr5	98216453	98230030	73.02
chr6	14120118	14130504	chr6	15359260	15372273	73.17
chr10	81694706	81704577	chr10	78795363	78800359	73.28
chr6	138217896	138222577	chr6	149814945	149817309	73.95
chr6	149814945	149817309	chr6	138217896	138222577	73.95
chr1	38352670	38353106	chr1	39311624	39317408	73.99
chr5	96334839	96340771	chr5	98193554	98206019	74.05
chr10	129065825	129069529	chr10	132944497	132945037	74.26
chr1	172688984	172695534	chr1	174728837	174739802	74.85
chr10	129056667	129065823	chr10	132160516	132172948	75.06
chr6	135739600	135745146	chr6	134466631	134474661	75.12
chr6	138233163	138241189	chr6	143174581	143175878	75.35
chr10	129065825	129069529	chr10	132934566	132936014	75.48
chr6	106666738	106671258	chr6	105902096	105914190	75.48
chr6	135745148	135745920	chr6	134361591	134366947	75.55
chr10	8075356	8080316	chr10	11016582	11018676	75.79
chr10	63795890	63799180	chr10	60755776	60764918	75.97
chr10	129065825	129069529	chr10	132997100	133001077	76.65
chr10	129065825	129069529	chr10	133001385	133005884	76.65
chr10	129065825	129069529	chr10	133240105	133245996	76.68
chr10	129065825	129069529	chr10	132160516	132172948	76.79
chr10	129065825	129069529	chr10	132719574	132725873	76.81
chr10	129056667	129065823	chr10	132232417	132238419	76.89
chr10	129065825	129069529	chr10	133501482	133507866	76.95
chr6	20657511	20660361	chr6	24254252	24255618	77.28
chr10	129065825	129069529	chr10	132765051	132768598	77.37
chr1	172688984	172695534	chr1	174780687	174781446	77.46
chr6	20612962	20620616	chr6	24471895	24477323	77.66
chr6	135776378	135790286	chr6	136632069	136634279	78.6
chr6	135776378	135790286	chr6	136634281	136635362	78.6
chr6	20710923	20717577	chr6	24206287	24213954	78.81
chr10	129065825	129069529	chr10	132674666	132679197	78.84
chr7	28205982	28209242	chr7	25826629	25830497	79.01
chr6	20649169	20652150	chr6	24257955	24260834	79.41
chr9	109914216	109920386	chr9	108612525	108617323	79.81
chr9	109914216	109920386	chr9	108617325	108617863	79.81
chr10	129065825	129069529	chr10	132093312	132097045	80.33
chr6	137973192	137973471	chr6	137409020	137413791	80.43
chr10	129065825	129069529	chr10	133141796	133144981	81.12
chr6	135848012	135851541	chr6	136634281	136635362	81.23
chr10	129065825	129069529	chr10	132895968	132906517	81.34
chr7	28172003	28175273	chr7	26517229	26521888	81.48
chr1	172688984	172695534	chr1	174883724	174893216	81.75
chr10	129065825	129069529	chr10	133654968	133657675	81.75
chr7	28170683	28172001	chr7	25608723	25612226	81.76
chr10	129065825	129069529	chr10	133062416	133070293	82.89
chr4	123499846	123500802	chr4	122869150	122881888	84.07
chr10	129065825	129069529	chr10	132431775	132437891	84.16
chr10	129065825	129069529	chr10	132958408	132969616	85.54
chr3	46519848	46522005	chr3	50461235	50462529	86.18
chr6	106666738	106671258	chr6	105922346	105935249	86.43
chr10	129065825	129069529	chr10	133446331	133447214	86.53
chr1	172688984	172695534	chr1	174661135	174667709	87.08
chr7	28209244	28214269	chr7	25873685	25877184	87.23
chr5	96334839	96340771	chr5	98172293	98176762	87.54
chr1	2526254	2529953	chr1	6103547	6116901	87.61
chr14	68727485	68730032	chr14	69257983	69263908	89.22
chr10	129065825	129069529	chr10	133507868	133512528	89.28
chr10	129065825	129069529	chr10	132696477	132698506	89.89
chr1	2735721	2746290	chr1	4775128	4778436	90.25
chr10	129065825	129069529	chr10	133455208	133462514	90.3
chr10	129065825	129069529	chr10	132104287	132109113	91.57
chr6	20710923	20717577	chr6	24532997	24538675	92.59
chr7	28194579	28197381	chr7	25877186	25878597	92.76
chr10	129065825	129069529	chr10	133081603	133090850	93.74
chr5	96349874	96351375	chr5	98193554	98206019	94.76
chr10	8103207	8110422	chr10	11480986	11489555	95.88
chr5	96240032	96246636	chr5	100225963	100227538	95.88
chr14	68738071	68743699	chr14	69276283	69280293	96.04
chr14	68738071	68743699	chr14	69280295	69288644	96.04
chr14	68743701	68745968	chr14	69276283	69280293	96.04
chr14	68743701	68745968	chr14	69280295	69288644	96.04
chr6	20708064	20710921	chr6	24356176	24360649	96.64
chr1	2735721	2746290	chr1	5361235	5364975	96.89
chr10	129065825	129069529	chr10	133437819	133446329	97.93
chr7	28227497	28232815	chr7	31389971	31392701	98.52
chr6	20598525	20606410	chr6	21594410	21598170	98.75
chr10	129065825	129069529	chr10	132564375	132568028	100.22
chr1	2526254	2529953	chr1	6070298	6102224	100.54
chr1	197511220	197513073	chr1	198427489	198432140	100.55
chr1	172688984	172695534	chr1	174923989	174931738	102.15
chr1	172688984	172695534	chr1	174931740	174933507	102.15
chr7	28227497	28232815	chr7	25912218	25913876	102.24
chr1	2735721	2746290	chr1	5034433	5038618	102.8
chr10	8075356	8080316	chr10	11523457	11525151	103.11
chr10	129065825	129069529	chr10	133233915	133240103	103.36
chr6	138233163	138241189	chr6	143147408	143150839	104.65
chr1	2526254	2529953	chr1	6053525	6058359	105.71
chr10	129065825	129069529	chr10	132357500	132362961	106.08
chr10	129065825	129069529	chr10	132782157	132785985	106.5
chr1	197474232	197477514	chr1	198390410	198393498	106.93
chr5	96318095	96321793	chr5	98209729	98214624	107.25
chr5	96302483	96309030	chr5	98257989	98258842	108.18
chr10	129065825	129069529	chr10	132598887	132601082	108.37
chr1	197479632	197481046	chr1	199552265	199554666	108.84
chr6	138241191	138244748	chr6	149814945	149817309	108.97
chr6	149814945	149817309	chr6	138241191	138244748	108.97
chr6	135739600	135745146	chr6	134489420	134491016	109.35
chr6	135745148	135745920	chr6	134489420	134491016	109.35
chr6	20693981	20705634	chr6	24721888	24723425	110.05
chr1	172688984	172695534	chr1	173751950	173756755	112.35
chr1	172722182	172725006	chr1	174902816	174908348	112.51
chr1	172725008	172729682	chr1	174908350	174913449	112.51
chr6	26064494	26066168	chr6	27802110	27818751	113.71
chr1	172722182	172725006	chr1	173390721	173404973	113.99
chr6	20693981	20705634	chr6	24222923	24228283	115.72
chr10	129056667	129065823	chr10	133047897	133058273	117.44
chr10	129065825	129069529	chr10	132478084	132488306	118.21
chr6	20708064	20710921	chr6	24937087	24940135	118.89
chr6	20660363	20665011	chr6	24400166	24407504	119.06
chr7	28227497	28232815	chr7	25306175	25313248	120.23
chr10	129065825	129069529	chr10	132664698	132665699	121.57
chr9	109914216	109920386	chr9	108593308	108603111	123.56
chr14	68753464	68754066	chr14	69257983	69263908	125.34
chr10	129065825	129069529	chr10	132227308	132231753	126.44
chr10	129056667	129065823	chr10	132369419	132380098	127
chr6	14120118	14130504	chr6	16191371	16192085	127.43
chr6	106743883	106748071	chr6	105891322	105892574	127.67
chr6	106743883	106748071	chr6	105892576	105894349	127.67
chr10	129065825	129069529	chr10	132238421	132245203	129.08
chr10	129065825	129069529	chr10	133144983	133146765	129.12
chr6	106743883	106748071	chr6	105880809	105887979	133.3
chr1	197564718	197572091	chr1	199718943	199722686	135.01
chr10	129065825	129069529	chr10	132876613	132880375	136.17
chr6	14120118	14130504	chr6	15624988	15625248	137.24
chr6	14120118	14130504	chr6	15625250	15626794	137.24
chr5	158760358	158770621	chr5	156627182	156631876	139.08
chr6	135771466	135771753	chr6	136635364	136639456	139.26
chr6	135771755	135772668	chr6	136635364	136639456	139.26
chr5	96334839	96340771	chr5	98216453	98230030	139.65
chr10	129065825	129069529	chr10	133580115	133581608	143.68
chr10	129056667	129065823	chr10	132698508	132700416	144.54
chr6	135771466	135771753	chr6	136543921	136560618	144.85
chr6	135771755	135772668	chr6	136543921	136560618	144.85
chr6	135771466	135771753	chr6	136562246	136563935	150.94
chr6	135771755	135772668	chr6	136562246	136563935	150.94
chr6	20693981	20705634	chr6	24409293	24414291	152.8
chr6	106765940	106768439	chr6	105922346	105935249	153.38
chr6	106552969	106560171	chr6	105902096	105914190	154.3
chr6	106631662	106632971	chr6	105902096	105914190	158.35
chr10	6160562	6168414	chr10	3206748	3208862	159.14
chr6	106662756	106666736	chr6	105902096	105914190	159.32
chr1	172688984	172695534	chr1	174655764	174657539	160.67
chr10	129065825	129069529	chr10	133280349	133291137	160.74
chr1	2529955	2532367	chr1	5791109	5794177	161.57
chr6	138233163	138241189	chr6	143108864	143116026	163.91
chr10	129065825	129069529	chr10	132793002	132796553	164.28
chr5	96340773	96348282	chr5	98216453	98230030	168.07
chr6	106560196	106562973	chr6	105916832	105922344	172.11
chr6	106560196	106562973	chr6	105922346	105935249	172.11
chr6	106666738	106671258	chr6	105528475	105531454	177.33
chr14	68743701	68745968	chr14	69257983	69263908	181.52
chr1	172688984	172695534	chr1	174034013	174040874	183.18
chr1	197479632	197481046	chr1	199589913	199594608	188.97
chr10	8075356	8080316	chr10	9269548	9278807	194.88
chr10	129065825	129069529	chr10	132952590	132958406	198.24
chr10	129065825	129069529	chr10	132545760	132555580	201.95
chr6	106671260	106675827	chr6	105902096	105914190	202.06
chr6	106743883	106748071	chr6	105877775	105880807	203.24
chr14	68745970	68753462	chr14	69257983	69263908	209.11
chr6	20624988	20626514	chr6	24555372	24575389	209.37
chr5	96279443	96284301	chr5	100128902	100141504	211.34
chr5	96309496	96310533	chr5	98358114	98369372	225.13
chr10	8075356	8080316	chr10	9314028	9319712	231.53
chr5	96340773	96348282	chr5	98193554	98206019	251.78
chr5	96302483	96309030	chr5	98216453	98230030	264.36
chr5	96309496	96310533	chr5	98216453	98230030	264.36
chr6	106735173	106736272	chr6	105922346	105935249	272.82
chr6	138233163	138241189	chr6	143176389	143177716	336.17
chr10	129065825	129069529	chr10	133348594	133353488	343.21
chr10	8075356	8080316	chr10	9287306	9302572	358.61
chr6	20606412	20610636	chr6	21593557	21594408	367.13
chr9	4287336	4292607	chr9	2908703	2910123	425.83
chr10	129065825	129069529	chr10	132505275	132511312	597.47
chr6	106662756	106666736	chr6	105916832	105922344	719.53
chr6	106662756	106666736	chr6	105922346	105935249	719.53
chr6	106560196	106562973	chr6	108883243	108886608	1634.44
